# Supplementary material for: Simulated biomechanical performance of morphologically disparate ant mandibles under bite loading
Source: Sci Rep. 2023 Oct 6;13:16833. doi: 10.1038/s41598-023-43944-8 (PMC10558566; doi:10.1038/s41598-023-43944-8)
Supplement: Supplementary file 1 — Supplementary Figure S1. [file 41598_2023_43944_MOESM1_ESM.csv]

Taxon	Genus	Subfamily	Origin	Sample site	Coordinates	Collector	Identifier	Taxonomic sources
Acanthognathus brevicornis	Acanthognathus	Myrmicinae	Brazil	UCAD, Florianópolis	W 48°30'15'' S 27°31'38''	FB Rosumek	FB Rosumek	Galvis, J. P. & Fernández, F. Ants of Colombia X. Acanthognathus with the description of a new species (Hymenoptera: Formicidae). Rev. Colomb. Entomol. 35, 245–249 (2009).
Acromyrmex aspersus	Acromyrmex	Myrmicinae	Brazil	UCAD, Florianópolis	W 48°30'15'' S 27°31'38''	FB Rosumek	FB Rosumek	Gonçalves, C. R. O genero Acromyrmex no Brasil (Hym. Formicidae). Studia Entomologica 4, 113–180 (1961).
Azteca sp.	Azteca	Dolichoderinae	Brazil	UCAD, Florianópolis	W 48°30'15'' S 27°31'38''	FB Rosumek	FB Rosumek	Baccaro, F. B. et al. Guia para os gêneros de formigas do Brasil. (Editora INPA, 2015).
Bothroponera fugax	Bothroponera	Ponerinae	Mozambique	UCAD, Florianópolis	W 48°30'15'' S 27°31'38''	FB Rosumek	FB Rosumek	Reference collections
Camponotus zenon	Camponotus	Formicinae	Brazil	UCAD, Florianópolis	W 48°30'15'' S 27°31'38''	FB Rosumek	FB Rosumek	Reference collections
Cephalotes pusillus	Cephalotes	Myrmicinae	Brazil	UCAD, Florianópolis	W 48°30'15'' S 27°31'38''	FB Rosumek	FB Rosumek	de Andrade, M. L. & Baroni Urbani, C. Diversity and adaptation in the ant genus Cephalotes, past and present. Stuttgarter Beitrage zur Naturkunde Series B (Geolgie and Palaontologie) 271, 1–889 (1999).
Dorymyrmex sp.	Dorymyrmex	Dolichoderinae	Brazil	UCAD, Florianópolis	W 48°30'15'' S 27°31'38''	FB Rosumek	FB Rosumek	Baccaro, F. B. et al. Guia para os gêneros de formigas do Brasil. (Editora INPA, 2015).
Eciton burchelli	Eciton	Dorylinae	Brazil	UCAD, Florianópolis	W 48°30'15'' S 27°31'38''	FB Rosumek	FB Rosumek	Watkins, J. F. The identification and distribution of New World army ants (Dorylinae: Formicidae). (Baylor University Press, 1976).
Ectatomma edentatum	Ectatomma	Ectatomminae	French Guyana	Les Nouragues Nature Reserve	W 52°41' N 4°05'	M Houadria	FB Rosumek	Arias-Penna, T. M. Subfamilia Ectatomminae. in Sistemática, Biogeografía y Conservación de las Hormigas Cazadoras de Colombia 53–107 (Instituto de Investigación de Recursos Biológicos Alexander von Humboldt, 2008).
Formica fusca	Formica	Formicinae	Germany	Prinzenberg, Darmstadt	E 08°40'01'' N 49°50'14''	FB Rosumek	FB Rosumek	Seifert, B. Die Ameisen Mittel-und Nordeuropas. (Lutra, 2007).
Heteroponera dentinodis	Heteroponera	Ectatomminae	Brazil	UCAD, Florianópolis	W 48°30'15'' S 27°31'38''	FB Rosumek	FB Rosumek	Reference collections
Holcoponera striatula	Holcoponera	Ectatomminae	Brazil	UCAD, Florianópolis	W 48°30'15'' S 27°31'38''	FB Rosumek	FB Rosumek	Lattke, J. E. Revision of the ant genus Gnamptogenys in the New World (Hymenoptera: Formicidae). Journal of Hymenoptera Research 4, 137–193 (1995).
Lasius niger	Lasius	Formicinae	Germany	Prinzenberg, Darmstadt	E 08°40'01'' N 49°50'14''	FB Rosumek	FB Rosumek	Seifert, B. Die Ameisen Mittel-und Nordeuropas. (Lutra, 2007).
Lenomyrmex foveolatus	Lenomyrmex	Myrmicinae	Ecuador	Rio Canindé Reserve, Esmeraldas	W 79°10'27'' N 00°31'21''	P Hönle	P Hönle	Reference collections
Lophomyrmex sp.1	Lophomyrmex	Myrmicinae	Borneo	Danum Valley Conservation Area, Borneo	E 117°40' N 4°55'	M Houadria	FB Rosumek	Reference collections
Myrmica ruginodis	Myrmica	Myrmicinae	Germany	Prinzenberg, Darmstadt	E 08°40'01'' N 49°50'14''	FB Rosumek	FB Rosumek	Radchenko, A. G. & Elmes, G. W. Myrmica ants (Hymenoptera: Formicidae) of the Old World. (Natura Optima Dux Foundation, 2010).
Octostruma petiolata	Octostruma	Myrmicinae	Brazil	UCAD, Florianópolis	W 48°30'15'' S 27°31'38''	FB Rosumek	FB Rosumek	Longino, J. T. A revision of the ant genus Octostruma Forel 1912 (Hymenoptera, Formicidae). Zootaxa 3699, 1 (2013).
Odontomachus chelifer	Odontomachus	Ponerinae	French Guyana	Les Nouragues Nature Reserve	W 52°41' N 4°05'	M Houadria	FB Rosumek	Brown, W. L. Jr. Contributions toward a reclassification of the Formicidae. Part VI. Ponerinae, tribe Ponerini, subtribe Odontomachiti. Section A. Introduction, subtribal characters. Genus Odontomachus. Stud. Entomol. 19, 67–171 (1976).
Parasyscia sp.	Parasyscia	Dorylinae	Mozambique	Gorongosa National Park, Sofala	E 18°57'28" S 34°20'26"	FB Rosumek	FB Rosumek	Borowiec, M. L. 2016. Generic revision of the ant subfamily Dorylinae (Hymenoptera, Formicidae). ZooKeys 608:1-280.
Pheidole aper	Pheidole	Myrmicinae	Brazil	UCAD, Florianópolis	W 48°30'15'' S 27°31'38''	FB Rosumek	FB Rosumek	Wilson, E. O. Pheidole in the New World: a dominant, hyperdiverse ant genus. (Harvard University Press, 2003).
Platythyrea cribinodis	Platythyrea	Ponerinae	Mozambique	Gorongosa National Park, Sofala	E 18°57'28" S 34°20'26"	FB Rosumek	FB Rosumek	Brown, W. L. Jr. Contributions toward a reclassification of the Formicidae. V. Ponerinae, tribes Platythyreini, Cerapachyini, Cylindromyrmecini, Acanthostichini, and Aenictogitini. Search (Ithaca) 5, 1–115 (1975).
Solenopsis sp.04	Solenopsis	Myrmicinae	Brazil	UCAD, Florianópolis	W 48°30'15'' S 27°31'38''	FB Rosumek	FB Rosumek	Baccaro, F. B. et al. Guia para os gêneros de formigas do Brasil. (Editora INPA, 2015).
Strumigenys denticulata	Strumigenys	Myrmicinae	Brazil	UCAD, Florianópolis	W 48°30'15'' S 27°31'38''	FB Rosumek	FB Rosumek	Bolton, B. The ant tribe Dacetini. Memoirs of the American Entomological Institute 65, 1–1028 (2000).
Wasmannia affinis	Wasmannia	Myrmicinae	Brazil	UCAD, Florianópolis	W 48°30'15'' S 27°31'38''	FB Rosumek	FB Rosumek	Longino, J. T. & Fernández, F. Taxonomic review of the genus Wasmannia. Memoirs of the American Entomological Institute 80, 690 (2007).
